# Supplementary material for: Deciphering oxidative stress contributions in vestibular schwannoma: A bioinformatics approach to novel therapeutic pathways
Source: PLoS One. 2025 Nov 13;20(11):e0336451. doi: 10.1371/journal.pone.0336451 (PMC12614553; doi:10.1371/journal.pone.0336451)
Supplement: S1 Table — This table lists 683 unique human gene symbols curated for oxidative-stress relevance and used to intersect with DEGs in this study. Columns: gene_symbol (HGNC-approved symbol; one per row). File format: CSV, UTF-8, comma-separated; 683 rows × 1 column. Notes: Species = Homo sapiens; duplicates removed; see Methods for curation criteria. (CSV) [file pone.0336451.s001.csv]

gene_symbol
CAT
SOD1
NFE2L2
OXSR1
SOD2
OSGIN1
OSER1
TP53
HMOX1
GSR
OSGIN2
PARK7
MAPK8
SIRT1
TXN
GPX1
NQO1
MAP3K5
FOXO3
XDH
FOXO1
CASP3
MAPK14
KEAP1
GSTM1
PON1
MAPK1
IL6
MPO
PRDX2
TNF
JUN
PARP1
CYCS
APP
CYBA
NOS3
SOD3
GSTP1
NOS2
GSTT1
OGG1
CRP
TRPM2
G6PD
INS
PRDX3
PRDX5
ABL1
BAX
BCL2
TXNIP
SHC1
PRKCD
SNCA
PRKN
PRDX6
TXNRD1
AKT1
ALB
NOX4
UCP2
HSPA4
TXN2
CYBB
APEX1
CP
CXCL8
PRDX1
NFKB1
MSRA
HSPB1
GPX7
ADIPOQ
SQSTM1
FAM120A
GCLC
TGFB1
PRKD1
SP1
GPX3
MAPK10
PRDX4
NOX1
MAPK3
GAPDH
FOS
PINK1
CCL2
PON2
NOS1
ATF4
MSRB2
SIRT3
BCL2L1
HIF1A
CYP2E1
CYP1A1
SRXN1
SRC
PPARGC1A
GGT1
SIRT2
SELENON
ATF2
ANXA5
MSRB1
CDKN2A
ATM
VEGFA
CYGB
GPX4
JUNB
SIRT6
APOE
PPARG
MGST1
TF
PTGS2
HSPA1A
CASP9
CREB1
GLRX
NUDT1
FOXO4
TMEM161A
LMNA
PRKCB
DHCR24
PLA2G7
MAPKAPK2
AGTR1
FXN
CAV1
NOL3
PRKCA
AGER
MMP2
DDIT3
SLC7A11
PPIA
TXNRD2
GLRX2
HMGB1
NLRP3
MAP2K4
PRKCG
HSPA5
ACE
JUND
TERT
MDM2
ICAM1
LEP
RPS6KA5
IL1B
NR2C2
VCAM1
MAP2K6
CDKN1A
GSS
MAPT
OXR1
EDN1
HSPA8
GSTM3
NFE2L1
SERPINE1
BACH1
KRAS
MAPK9
BCL2L11
STUB1
SESN2
STK24
PRKD2
GCLM
IL18
NRF1
NGB
RAC1
MAOA
LRRK2
PSEN1
STAT3
HBG2
BAD
CASP8
TNFAIP8L1
PIK3CG
XRCC1
TRAF6
SCARA3
AKR1B1
CAMK2G
GSTA1
MTOR
CTNNB1
PPIF
NDUFS4
SELENOP
MMP9
RAF1
PRKAA1
MAPKAPK3
RPS27A
DAXX
MAPK11
FOSB
MTHFR
EGFR
BRF2
VWF
DUSP1
XBP1
HMOX2
BRCA1
CYP1B1
SESN1
ABL2
OLR1
EIF2S1
MAP2K7
HFE
HP
AGT
BAK1
BACH2
HSP90AA1
DAPK1
STK4
VNN1
SLC17A5
GSTA2
PTEN
FTL
EPO
ENC1
FAS
AIFM1
MAP2K1
MAP2K3
IL10
TUG1
CLU
VKORC1L1
ALAD
GPX8
TLR4
ALDH2
AHR
MB
HSPD1
BACE1
TARDBP
SLC1A1
SENP3
HDAC2
SLC4A11
BMI1
IGF1
ABCC1
PRKAA2
SIGMAR1
ERCC6
PYCR1
BRAF
IFNG
MAOB
PLCG1
TRAF2
PRNP
CD36
GSTA4
RETN
USP9X
BDNF
GSTZ1
CBS
APOA1
CHKA
SELE
FOSL1
LTF
ERCC2
PLCG2
BMP2
CAMK2A
CHUK
NDRG1
MUTYH
ACO1
RCAN1
JAK2
GSTM5
ALOX5
TFRC
ABCD1
GDF15
AKR1A1
PCNA
GPT
H2AX
NTHL1
YWHAQ
PPARA
GSTM4
ADNP2
NEIL1
MYC
ARRB2
GSK3B
CDK4
HDAC1
CTSD
SLC2A1
XRCC3
PEPD
CUL3
PLA2G6
EEF1A1
YWHAG
AKR1C1
CERKL
RELA
CCS
SFPQ
NFKBIA
ATG4D
GSTM2
PKD1
SERPINF1
ARRB1
HSPA1B
ESR1
DNM1L
COX5A
NR3C1
GLO1
KL
SGK1
GSTO1
GPX2
CASP7
BECN1
BMP6
E2F1
ERMP1
UBC
MMP1
SREBF1
MICB
ENDOG
TAT
NR4A2
CRYAB
PLA2G2A
NPPB
SMAD3
DCD
POLG
HBB
SLC11A2
APOB
UCP3
PPP5C
ACHE
CFTR
AIFM2
EIF2AK3
TJP1
ALDH3B1
PRKCZ
TNFRSF1B
SMAD4
EPHX1
PML
GSTT2
URM1
PDLIM4
CHEK2
GCK
UBB
RNF112
PTGS1
SLC25A27
FOXM1
TIMP1
PIK3CA
SYK
OGDH
LONP1
COMT
P4HB
SELENOT
MCL1
FOXC1
PLAU
H6PD
CFH
NAMPT
APOD
HSPA9
PRKCE
IRS1
TFAM
THBD
SZT2
FGF7
PON3
AR
CDKN3
CALU
OAT
PGAM1
ATP5F1B
CAPRIN1
CLIC1
DCTN2
EIF5A
HYOU1
VIM
AGO1
AGO3
AGO4
CBX2
CBX4
CBX6
CBX8
CDK6
CDKN2B
CDKN2C
CDKN2D
E2F2
E2F3
EED
EZH2
H2AB1
H2AC14
H2AC18
H2AC19
H2AC20
H2AC4
H2AC6
H2AC7
H2AC8
H2AJ
H2AZ2
H2BC1
H2BC10
H2BC11
H2BC12
H2BC12L
H2BC13
H2BC14
H2BC15
H2BC17
H2BC21
H2BC26
H2BC3
H2BC4
H2BC5
H2BC6
H2BC7
H2BC8
H2BC9
H3-3A
H3-3B
H3C1
H3C10
H3C11
H3C12
H3C13
H3C14
H3C15
H3C2
H3C3
H3C4
H3C6
H3C7
H3C8
H4C1
H4C11
H4C12
H4C13
H4C14
H4C15
H4C16
H4C2
H4C3
H4C4
H4C5
H4C6
H4C8
H4C9
IFNB1
KDM6B
MAP4K4
MAPKAPK5
MDM4
MINK1
MIR24-1
MIR24-2
MOV10
PHC1
PHC2
PHC3
RBBP4
RBBP7
RING1
RNF2
SCMH1
SUZ12
TFDP1
TFDP2
TNIK
TNRC6A
TNRC6B
TNRC6C
UBA52
APC
ARHGDIA
CCNT1
CCR1
CDC20
CDC25A
CDH2
CDK9
CSNK1G2
DDR2
ELK1
ERBB2
F2R
FECH
FGFR1
GNB1
GNB2
GTF2B
HGF
HINT1
ITGA7
MARCKSL1
MYBL2
PAIP1
PHB1
SPRY2
SYP
TANK
TSC2
UBE2A
ATR
BMP1
CAPN2
CD47
CDKN1C
CPE
CTSL
CTTN
DFFB
DST
EFNA4
ERBB4
ERCC5
ETS1
ETS2
ETV3
EZR
FASTK
GAK
HBEGF
HSPA2
HTT
IGF1R
IL3
IL6ST
IL9
ITGA6
ITSN1
LYN
MARK3
MLH1
MYLK
NFATC1
NME2
PPP1CA
PPP3CA
RARB
REL
RXRB
S100A1
SELENBP1
SMAD1
SP2
STAT6
TADA3
TCF3
TERF1
TNFRSF1A
TSG101
TSPAN31
YBX3
YWHAH
ACTB
BMP4
CDC25C
CDH11
CDK10
CTNNA1
DYNLL1
FMO1
HGFAC
HLA-C
HSPA13
ITGAL
ITGB4
ITGB5
MMP11
PPP1R8
QSOX1
RB1
RNH1
RPA1
RPL13A
SF1
SLC7A5
SPINT2
SRF
TCEA1
TPP1
TUBA1B
ZYX
ADORA1
AMPH
BNIP3
CAPNS1
CASK
CCNA2
CDH3
CUX1
DNPH1
GNAS
HMGA1
ID1
IER3
IGFBP2
ITGA5
ITGB6
LCAT
MCM4
NF2
NFIX
NR2F6
PIK3R2
POLD1
RBL2
ZNF91
CDC37
COL2A1
DDR1
ECSIT
EXOC6
FN1
IGFBP7
LOXL4
SUV39H1
MT1X
NOX3
NOX5
UGT1A6
ACAD9
ACE2
BCS1L
MAVS
NDUFAF1
NDUFAF2
NLRX1
REN
RPS6KA1
STING1
TERF2
TERF2IP
TOMM70
TRAF3
