# Supplementary material for: Deciphering oxidative stress contributions in vestibular schwannoma: A bioinformatics approach to novel therapeutic pathways
Source: PLoS One. 2025 Nov 13;20(11):e0336451. doi: 10.1371/journal.pone.0336451 (PMC12614553; doi:10.1371/journal.pone.0336451)
Supplement: S2 Table — This table contains 46 nonredundant edges linking candidate mRNAs to putative transcription factors used to build the TF–mRNA network. Columns: mRNA (HGNC symbol of target gene), TF (HGNC symbol of transcription factor). File format: CSV, UTF-8; 46 rows × 2 columns. Notes: One row per directed pair (TF → mRNA); only pairs retained after filtering described in Methods. (CSV) [file pone.0336451.s002.csv]

mRNA	TF
ADIPOQ	FOXA1
CDH2	CEBPB
CDH2	CTCF
CDH2	ERG
CDH2	FOS
CDH2	FOSL2
CDH2	HNF4A
CDH2	JUN
CDH2	JUND
CDH2	RAD21
CDH2	SMC3
CDH2	STAG1
CDKN2A	ERG
CDKN2A	FOXA1
CDKN2A	HOXB13
CDKN2A	KMT2A
CDKN2A	MAFK
CDKN2A	RAD21
CDKN2A	RELA
CDKN2A	RUNX1
CDKN2A	SPI1
CDKN2A	STAT3
CDKN2A	CTCF
CDKN2A	EGR1
CYBB	SPI1
IL18	EP300
IL18	FOXA1
IL18	FOXA2
IL18	HNF4A
IL18	HSF1
IL18	RAD21
IL18	RUNX1
IL18	SPI1
IL18	STAG1
IL18	STAT3
IL18	CEBPA
IL18	CEBPB
IL18	CTCF
IL6	FOS
IL6	MYC
IL6	CEBPB
SELE	AR
SELE	CEBPB
SELE	ERG
SELE	FOXA1
SELE	HOXB13
