# Supplementary material for: Deciphering oxidative stress contributions in vestibular schwannoma: A bioinformatics approach to novel therapeutic pathways
Source: PLoS One. 2025 Nov 13;20(11):e0336451. doi: 10.1371/journal.pone.0336451 (PMC12614553; doi:10.1371/journal.pone.0336451)
Supplement: S3 Table — This table contains 60 nonredundant edges linking candidate mRNAs to putative microRNAs used to build the miRNA–mRNA network. Columns: mRNA (HGNC symbol of target gene), miRNA (miRNA ID). File format: CSV, UTF-8; 60 rows × 2 columns. Notes: One row per directed pair (miRNA → mRNA); only pairs retained after filtering described in Methods. (CSV) [file pone.0336451.s003.csv]

mRNA	miRNA
hsa-miR-96-5p	CAV1
hsa-miR-199a-5p	CAV1
hsa-miR-199b-5p	CAV1
hsa-miR-124-3p	CAV1
hsa-miR-128-3p	CAV1
hsa-miR-506-3p	CAV1
hsa-miR-1271-5p	CAV1
hsa-miR-26a-5p	CDH2
hsa-miR-26b-5p	CDH2
hsa-miR-105-5p	CDH2
hsa-miR-199a-5p	CDH2
hsa-miR-208a-3p	CDH2
hsa-miR-129-5p	CDH2
hsa-miR-199b-5p	CDH2
hsa-miR-204-5p	CDH2
hsa-miR-211-5p	CDH2
hsa-miR-218-5p	CDH2
hsa-miR-124-3p	CDH2
hsa-miR-190a-5p	CDH2
hsa-miR-194-5p	CDH2
hsa-miR-493-5p	CDH2
hsa-miR-495-3p	CDH2
hsa-miR-520f-3p	CDH2
hsa-miR-499a-5p	CDH2
hsa-miR-506-3p	CDH2
hsa-miR-411-5p	CDH2
hsa-miR-655-3p	CDH2
hsa-miR-668-3p	CDH2
hsa-miR-190b	CDH2
hsa-miR-543	CDH2
hsa-miR-208b-3p	CDH2
hsa-miR-1297	CDH2
hsa-miR-410-3p	CDKN2A
hsa-miR-205-5p	CYBB
hsa-miR-579-3p	CYBB
hsa-miR-425-5p	CYBB
hsa-miR-27a-3p	EGFR
hsa-miR-7-5p	EGFR
hsa-miR-27b-3p	EGFR
hsa-miR-133a-3p	EGFR
hsa-miR-141-3p	EGFR
hsa-miR-126-5p	EGFR
hsa-miR-200a-3p	EGFR
hsa-miR-302a-3p	EGFR
hsa-miR-302b-3p	EGFR
hsa-miR-302c-3p	EGFR
hsa-miR-302d-3p	EGFR
hsa-miR-373-3p	EGFR
hsa-miR-133b	EGFR
hsa-miR-491-5p	EGFR
hsa-miR-520e	EGFR
hsa-miR-520a-3p	EGFR
hsa-miR-520b	EGFR
hsa-miR-520c-3p	EGFR
hsa-miR-520d-3p	EGFR
hsa-miR-421	EGFR
hsa-miR-488-3p	EGFR
hsa-miR-875-5p	EGFR
hsa-miR-302e	EGFR
hsa-miR-149-5p	IL6
